# Supplementary material for: Scoring Tools for the Analysis of Infant Respiratory Inductive Plethysmography Signals
Source: PLoS One. 2015 Jul 28;10(7):e0134182. doi: 10.1371/journal.pone.0134182 (PMC4517879; doi:10.1371/journal.pone.0134182)
Supplement: S1 Source Code — McGill CardioRespiratory Infant Behavior Software (McCRIBS) source code including RIPScore and ancillary functions. The package also includes two test data records. (ZIP) [file pone.0134182.s010.zip]

Archive with 64 entries (51 files):
- McCRIBS/
- McCRIBS/Cardiorespiratory_Analysis/
- McCRIBS/Cardiorespiratory_Analysis/breathSegmentation.m
- McCRIBS/Cardiorespiratory_Analysis/DATA_SIMULATION/
- McCRIBS/Cardiorespiratory_Analysis/DATA_SIMULATION/artificialData.m
- McCRIBS/Cardiorespiratory_Analysis/DATA_SIMULATION/AR_params.mat
- McCRIBS/Cardiorespiratory_Analysis/DATA_SIMULATION/breathModels.mat
- McCRIBS/Cardiorespiratory_Analysis/DATA_SIMULATION/combineSignals.m
- McCRIBS/Cardiorespiratory_Analysis/DATA_SIMULATION/generateEvents.m
- McCRIBS/Cardiorespiratory_Analysis/DATA_SIMULATION/mvtSim.m
- McCRIBS/Cardiorespiratory_Analysis/DATA_SIMULATION/pushRepeatedTypes.m
- McCRIBS/Cardiorespiratory_Analysis/DATA_SIMULATION/simulateBRE.m
- McCRIBS/Cardiorespiratory_Analysis/DATA_SIMULATION/simulateMVT.m
- McCRIBS/Cardiorespiratory_Analysis/DATA_SIMULATION/simulatePAU.m
- McCRIBS/Cardiorespiratory_Analysis/DATA_SIMULATION/simulateSIH.m
- McCRIBS/Cardiorespiratory_Analysis/DATA_SIMULATION/simulateUNK.m
- McCRIBS/Cardiorespiratory_Analysis/events2signal.m
- McCRIBS/Cardiorespiratory_Analysis/README.md
- McCRIBS/Cardiorespiratory_Analysis/signal2events.m
- McCRIBS/Machine_Learning/
- McCRIBS/Machine_Learning/README.md
- McCRIBS/README.md
- McCRIBS/RIPSCORE/
- McCRIBS/RIPSCORE/data/
- McCRIBS/RIPSCORE/data/README.md
- McCRIBS/RIPSCORE/data/Test_Data_01_preproc.mat
- McCRIBS/RIPSCORE/data/Test_Data_02_preproc.mat
- McCRIBS/RIPSCORE/Examples/
- McCRIBS/RIPSCORE/Examples/preprocess_data_records.m
- McCRIBS/RIPSCORE/license.txt
- McCRIBS/RIPSCORE/README.md
- McCRIBS/RIPSCORE/RIPScore/
- McCRIBS/RIPSCORE/RIPScore/cnf.mat
- McCRIBS/RIPSCORE/RIPScore/README.md
- McCRIBS/RIPSCORE/RIPScore/RIPScore.m
- McCRIBS/RIPSCORE/RIPScore/RIPScore_enterScorerID.fig
- McCRIBS/RIPSCORE/RIPScore/RIPScore_enterScorerID.m
- McCRIBS/RIPSCORE/RIPScore/RIPScore_main.fig
- McCRIBS/RIPSCORE/RIPScore/RIPScore_main.m
- McCRIBS/RIPSCORE/RIPScore/RIPScore_preprocess.m
- McCRIBS/RIPSCORE/RIPScore/RIPScore_readData.m
- McCRIBS/RIPSCORE/RIPScore/RIPScore_setParameters.m
- McCRIBS/RIPSCORE/RIPScore/RIPScore_training.fig
- McCRIBS/RIPSCORE/RIPScore/RIPScore_training.m
- McCRIBS/RIPSCORE/scored/
- McCRIBS/RIPSCORE/scored/README.md
- McCRIBS/Signal_Processing/
- McCRIBS/Signal_Processing/filter2S.m
- McCRIBS/Signal_Processing/ornuhl.m
- McCRIBS/Signal_Processing/README.md
- McCRIBS/Statistical_Analysis/
- McCRIBS/Statistical_Analysis/FLEISS_KAPPA/
- McCRIBS/Statistical_Analysis/FLEISS_KAPPA/fleiss.m
- McCRIBS/Statistical_Analysis/FLEISS_KAPPA/license.txt
- McCRIBS/Statistical_Analysis/README.md
- McCRIBS/Statistical_Analysis/scorerAgreement.m
- McCRIBS/Utilities/
- McCRIBS/Utilities/README.md
- McCRIBS/Utilities/setMcCRIBS_Env.m
- McCRIBS/Utilities/stateAbbreviation.m
- McCRIBS/Utilities/stateCode.m
- McCRIBS/Utilities/stateColor.m
- McCRIBS/Utilities/stateName.m
- McCRIBS/Utilities/verbose.m
