# Supplementary material for: Scoring Tools for the Analysis of Infant Respiratory Inductive Plethysmography Signals
Source: PLoS One. 2015 Jul 28;10(7):e0134182. doi: 10.1371/journal.pone.0134182 (PMC4517879; doi:10.1371/journal.pone.0134182)
Supplement: S1 Source Code — McGill CardioRespiratory Infant Behavior Software (McCRIBS) source code including RIPScore and ancillary functions. The package also includes two test data records. (ZIP) [file pone.0134182.s010.zip › McCRIBS/Cardiorespiratory_Analysis/README.md]

McCRIBS tools for cardiorespiratory signal processing.
=====================================================
