# Supplementary material for: Scoring Tools for the Analysis of Infant Respiratory Inductive Plethysmography Signals
Source: PLoS One. 2015 Jul 28;10(7):e0134182. doi: 10.1371/journal.pone.0134182 (PMC4517879; doi:10.1371/journal.pone.0134182)
Supplement: S1 Source Code — McGill CardioRespiratory Infant Behavior Software (McCRIBS) source code including RIPScore and ancillary functions. The package also includes two test data records. (ZIP) [file pone.0134182.s010.zip › McCRIBS/Statistical_Analysis/FLEISS_KAPPA/fleiss.m]

function [k kj ci] = fleiss(varargin)
% FLEISS: compute the Fleiss'es kappa
% Fleiss'es kappa is a generalisation of Scott's pi statistic, a
% statistical measure of inter-rater reliability. It is also related to
% Cohen's kappa statistic. Whereas Scott's pi and Cohen's kappa work for
% only two raters, Fleiss'es kappa works for any number of raters giving
% categorical ratings (see nominal data), to a fixed number of items. It
% can be interpreted as expressing the extent to which the observed amount
% of agreement among raters exceeds what would be expected if all raters
% made their ratings completely randomly. Agreement can be thought of as
% follows, if a fixed number of people assign numerical ratings to a number
% of items then the kappa will give a measure for how consistent the
% ratings are. The scoring range is between 0 and 1. 
%
% Syntax: 	fleiss(X,alpha)
%      
%     Inputs:
%           X - square data matrix
%           ALPHA - significance level (default = 0.05)
%     Outputs:
%           - kappa value for the j-th category (kj)
%           - kj standard error
%           - z of kj
%           - p-value
%           - Fleiss'es kappa
%           - kappa standard error
%           - kappa confidence interval
%           - k benchmarks by Landis and Koch 
%           - z test
%
%      Example: 
%An example of the use of Fleiss'es kappa may be the following: Consider
%fourteen psychiatrists are asked to look at ten patients. Each
%psychiatrist gives one of possibly five diagnoses to each patient. The
%Fleiss' kappa can be computed from this matrix to show
%the degree of agreement between the psychiatrists above the level of
%agreement expected by chance.
%x =
%     0     0     0     0    14
%     0     2     6     4     2
%     0     0     3     5     6
%     0     3     9     2     0
%     2     2     8     1     1
%     7     7     0     0     0
%     3     2     6     3     0
%     2     5     3     2     2
%     6     5     2     1     0
%     0     2     2     3     7
%
% So there are 10 rows (1 for each patient) and 5 columns (1 for each
% diagnosis). Each cell represents the number of raters who
% assigned the i-th subject to the j-th category
% x=[0 0 0 0 14; 0 2 6 4 2; 0 0 3 5 6; 0 3 9 2 0; 2 2 8 1 1 ; 7 7 0 0 0;...
% 3 2 6 3 0; 2 5 3 2 2; 6 5 2 1 0; 0 2 2 3 7];
%
%  Calling on Matlab the function: fleiss(x);
%
%           Answer is:
%
% kj:       0.2013    0.0797    0.1716    0.0304    0.5077
% 
% s.e.:     0.0331
% 
% z:        6.0719    2.4034    5.1764    0.9165   15.3141
% 
% p:        0.0000    0.0162    0.0000    0.3594         0
% 
% ------------------------------------------------------------
% Fleiss'es (overall) kappa = 0.2099
% kappa error = 0.0170
% kappa C.I. (95%) = 0.1767 	 0.2432
% Fair agreement
% z = 12.3743 	 p = 0.0000
% Reject null hypotesis: observed agreement is not accidental
%
%           Created by Giuseppe Cardillo
%           giuseppe.cardillo-edta@poste.it
%
% To cite this file, this would be an appropriate format:
% Cardillo G. (2007) Fleiss�es kappa: compute the Fleiss'es kappa for multiple raters.   
% http://www.mathworks.com/matlabcentral/fileexchange/15426
%
% Copyright (c) 2007, Giuseppe Cardillo
% All rights reserved.
% 
% Redistribution and use in source and binary forms, with or without 
% modification, are permitted provided that the following conditions are 
% met:
% 
%     * Redistributions of source code must retain the above copyright 
%       notice, this list of conditions and the following disclaimer.
%     * Redistributions in binary form must reproduce the above copyright 
%       notice, this list of conditions and the following disclaimer in 
%       the documentation and/or other materials provided with the distribution
%       
% THIS SOFTWARE IS PROVIDED BY THE COPYRIGHT HOLDERS AND CONTRIBUTORS "AS IS" 
% AND ANY EXPRESS OR IMPLIED WARRANTIES, INCLUDING, BUT NOT LIMITED TO, THE 
% IMPLIED WARRANTIES OF MERCHANTABILITY AND FITNESS FOR A PARTICULAR PURPOSE 
% ARE DISCLAIMED. IN NO EVENT SHALL THE COPYRIGHT OWNER OR CONTRIBUTORS BE 
% LIABLE FOR ANY DIRECT, INDIRECT, INCIDENTAL, SPECIAL, EXEMPLARY, OR 
% CONSEQUENTIAL DAMAGES (INCLUDING, BUT NOT LIMITED TO, PROCUREMENT OF 
% SUBSTITUTE GOODS OR SERVICES; LOSS OF USE, DATA, OR PROFITS; OR BUSINESS 
% INTERRUPTION) HOWEVER CAUSED AND ON ANY THEORY OF LIABILITY, WHETHER IN 
% CONTRACT, STRICT LIABILITY, OR TORT (INCLUDING NEGLIGENCE OR OTHERWISE) 
% ARISING IN ANY WAY OUT OF THE USE OF THIS SOFTWARE, EVEN IF ADVISED OF THE 
% POSSIBILITY OF SUCH DAMAGE.

args=cell(varargin);
nu=numel(args);
if isempty(nu)
    error('Warning: Matrix of data is missed...')
elseif nu>2
    error('Warning: Max two input data are required')
end
default.values = {[],0.05};
default.values(1:nu) = args;
[x alpha] = deal(default.values{:});

if isvector(x)
    error('Warning: x must be a matrix, not a vector.');
end
if ~all(isfinite(x(:))) || ~all(isnumeric(x(:))) || isempty(x)
    error('Warning: X data matrix values must be numeric and finite')
end
if ~isequal(x(:),round(x(:)))
    error('Warning: X data matrix values must be whole numbers')
end
n=size(x,1); %subjects
%chech if the raters are the same for each rows
r=sum(x,2);
if any(r-max(r))
    error('The raters are not the same for each rows')
end
if nu==2 %if necessary check alpha
    if ~isscalar(alpha) || ~isnumeric(alpha) || ~isfinite(alpha) || isempty(alpha)
        error('Warning: it is required a numeric, finite and scalar ALPHA value.');
    end
    if alpha <= 0 || alpha >= 1 %check if alpha is between 0 and 1
        error('Warning: ALPHA must be comprised between 0 and 1.')
    end        
end
clear args default nu

m=sum(x(1,:)); %raters
a=n*m;
pj=(sum(x)./(a)); %overall proportion of ratings in category j
b=pj.*(1-pj);
c=a*(m-1);
d=sum(b);
kj=1-(sum((x.*(m-x)))./(c.*b)); %the value of kappa for the j-th category
sekj=realsqrt(2/c); %kj standar error
zkj=kj./sekj;
pkj=(1-0.5*erfc(-abs(zkj)/realsqrt(2)))*2;
k=sum(b.*kj)/d; %Fleiss'es (overall) kappa
sek=realsqrt(2*(d^2-sum(b.*(1-2.*pj))))/sum(b.*realsqrt(c)); %kappa standard error
ci=k+([-1 1].*(abs(0.5*erfc(-alpha/2/realsqrt(2)))*sek)); %k confidence interval
z=k/sek; %normalized kappa
p=(1-0.5*erfc(-abs(z)/realsqrt(2)))*2;

% %display results
% fprintf('kj:   '); disp(kj)
% fprintf('s.e.: '); disp(sekj)
% fprintf('z:    '); disp(zkj)
% fprintf('p:    '); disp(pkj)
% disp(repmat('-',1,60))
% fprintf('Fleiss''es (overall) kappa = %0.4f\n',k)
% fprintf('kappa error = %0.4f\n',sek)
% fprintf('kappa C.I. (%d%%) = %0.4f \t %0.4f\n',(1-alpha)*100,ci)
% if k<0
%     disp('Poor agreement')
% elseif k>=0 && k<=0.2
%     disp('Slight agreement')
% elseif k>0.2 && k<=0.4
%     disp('Fair agreement')
% elseif k>0.4 && k<=0.6
%     disp('Moderate agreement')
% elseif k>0.6 && k<=0.8
%     disp('Substantial agreement')
% elseif k>0.8 && k<=1
%     disp('Perfect agreement')
% end
% fprintf('z = %0.4f \t p = %0.4f\n',z,p)
% if p<0.05
%     disp('Reject null hypotesis: observed agreement is not accidental')
% else
%     disp('Accept null hypotesis: observed agreement is accidental')
% end
