# Supplementary material for: Scoring Tools for the Analysis of Infant Respiratory Inductive Plethysmography Signals
Source: PLoS One. 2015 Jul 28;10(7):e0134182. doi: 10.1371/journal.pone.0134182 (PMC4517879; doi:10.1371/journal.pone.0134182)
Supplement: S1 Source Code — McGill CardioRespiratory Infant Behavior Software (McCRIBS) source code including RIPScore and ancillary functions. The package also includes two test data records. (ZIP) [file pone.0134182.s010.zip › McCRIBS/Utilities/verbose.m]

function verbose(X,ShowMsgs)
%VERBOSE displays a message in standard output.
%	[] = verbose(X,ShowMsgs)
%       executes the display(X) command if ShowMsgs
%       is TRUE.
%
%   INPUT
%   X is a variable or expression for use with MATLAB's
%       display function.
%   ShowMsgs is a logical value indicating if the
%       display command should be executed.
%
%   EXAMPLE
%   verbose('Hello world!',true);
%
%   VERSION HISTORY
%   2014_01_13 - Updated help based on [1] (CARR).
%   2012_06_11 - Created by Carlos A. Robles-Rubio.
%
%   REFERENCES
%   [1] McCRIB group: Naming/Plotting Standards for Code, Figs and Symbols.
%
%
%Copyright (c) 2012-2015, Carlos Alejandro Robles Rubio, Karen A. Brown, and Robert E. Kearney, 
%McGill University
%All rights reserved.
% 
%Redistribution and use in source and binary forms, with or without modification, are 
%permitted provided that the following conditions are met:
% 
%1. Redistributions of source code must retain the above copyright notice, this list of 
%   conditions and the following disclaimer.
% 
%2. Redistributions in binary form must reproduce the above copyright notice, this list of 
%   conditions and the following disclaimer in the documentation and/or other materials 
%   provided with the distribution.
% 
%THIS SOFTWARE IS PROVIDED BY THE COPYRIGHT HOLDERS AND CONTRIBUTORS "AS IS" AND ANY 
%EXPRESS OR IMPLIED WARRANTIES, INCLUDING, BUT NOT LIMITED TO, THE IMPLIED WARRANTIES OF 
%MERCHANTABILITY AND FITNESS FOR A PARTICULAR PURPOSE ARE DISCLAIMED. IN NO EVENT SHALL THE 
%COPYRIGHT HOLDER OR CONTRIBUTORS BE LIABLE FOR ANY DIRECT, INDIRECT, INCIDENTAL, SPECIAL, 
%EXEMPLARY, OR CONSEQUENTIAL DAMAGES (INCLUDING, BUT NOT LIMITED TO, PROCUREMENT OF 
%SUBSTITUTE GOODS OR SERVICES; LOSS OF USE, DATA, OR PROFITS; OR BUSINESS INTERRUPTION) 
%HOWEVER CAUSED AND ON ANY THEORY OF LIABILITY, WHETHER IN CONTRACT, STRICT LIABILITY, OR 
%TORT (INCLUDING NEGLIGENCE OR OTHERWISE) ARISING IN ANY WAY OUT OF THE USE OF THIS 
%SOFTWARE, EVEN IF ADVISED OF THE POSSIBILITY OF SUCH DAMAGE.

    if ShowMsgs
        display([X '']);
    end
end
